# Supplementary material for: Role of Endothelial STAT3 in Cerebrovascular Function and Protection from Ischemic Brain Injury
Source: Int J Mol Sci. 2022 Oct 12;23(20):12167. doi: 10.3390/ijms232012167 (PMC9602684; doi:10.3390/ijms232012167)
Supplement: Supplementary file 1 [file ijms-23-12167-s001.zip]

Archive with 1 entries (1 files):
- ijms-1901017-supplementary.pdf
